# Supplementary material for: Personalised Nutrition in Obesity and Prediabetes: Do Genotypes Matter?
Source: Nutrients. 2026 Mar 2;18(5):815. doi: 10.3390/nu18050815 (PMC12987140; doi:10.3390/nu18050815)
Supplement: Supplementary file 1 [file nutrients-18-00815-s001.zip]

Archive with 1 entries (1 files):
- nutrients-4138404-supplementary.pdf
